# Supplementary material for: Impaired Retromer Function in Niemann-Pick Type C Disease Is Dependent on Intracellular Cholesterol Accumulation
Source: Int J Mol Sci. 2021 Dec 9;22(24):13256. doi: 10.3390/ijms222413256 (PMC8705785; doi:10.3390/ijms222413256)
Supplement: Supplementary file 1 [file ijms-22-13256-s001.zip]

Archive with 1 entries (1 files):
- ijms-1472106-supplementary.pdf
